# Supplementary material for: Baseline isotopic variability in plants and animals and implications for the reconstruction of human diet in 1 st century AD Pompeii
Source: Sci Rep. 2025 Aug 3;15:28308. doi: 10.1038/s41598-025-12156-7 (PMC12319099; doi:10.1038/s41598-025-12156-7)
Supplement: Supplementary file 1 — Supplementary Information 1. [file 41598_2025_12156_MOESM1_ESM.resources]

Archive with 1 entries (1 files):
- model.rds
