# Supplementary material for: Baseline isotopic variability in plants and animals and implications for the reconstruction of human diet in 1 st century AD Pompeii
Source: Sci Rep. 2025 Aug 3;15:28308. doi: 10.1038/s41598-025-12156-7 (PMC12319099; doi:10.1038/s41598-025-12156-7)
Supplement: Supplementary file 6 — Supplementary Information 6. [file 41598_2025_12156_MOESM6_ESM.xlsx]

## Sheet: STable 1
Supplementary Table 1. Archaeological, zooarchaeological and archaeobotanical information and stable carbon and nitrogen isotope results from botanical and faunal samples from this study.
Study	Research group	group	ID	Context	Provenance 1	Provenance 2	Provenance 3	Stratigraphic unit (when available)	Chronology	Element	Total length (for fish)	Conservation status (for plants)	Identification	ZooMS	Identification (common name)	Collagen yield (%)	%C	%N	C:N	d13C	D13C	d13C_err (1sd of duplicates)	d15N	d15N_err (1sd of duplicates)
This study	PARP:PS	Animal	PST1		Pompeii	Porta Stabia	Northermost property of Insula VIII.7, Room 78, phase 6	PARP:PS 2006 SU8008 #13	Mid-First Century CE	Vertebra	20-30		Trachurus mediterraneus		Mediterranean horse mackerel	0.11	37.3	14.2	3.1	-13.3		0.1	8.4	0.3
This study	PARP:PS	Animal	PSM1		Pompeii	Porta Stabia	Property VIII.7.9–11, room 56, phase 5	PARP:PS SU13035	Early First Century	Vertebra	50-80		Merluccius merluccius		European hake	0.036	35.3	13.3	3.1	-12.2		0.1	11.8	0.2
Soncin et al. 2021	PARP:PS	Animal	PSMU1		Pompeii	Porta Stabia	Property VIII.7.9–11, room 56, phase 5	PARP:PS SU13035	Early First Century	Madible			Muraena helena		Mediterranean moray	0.094	36.6	13.3	3.2	-11		0.1	10.6	0.2
Soncin et al. 2021	PARP:PS	Animal	PSPL1		Pompeii	Porta Stabia	Property VIII.7.9–11, room 56, phase 5	PARP:PS SU13035	Early First Century	Preopercular bone	50-60		Pleuronectes platessa		European plaice	0.09	38.2	14	3.2	-13.8		0.2	8.7	0.2
Soncin et al. 2021	PARP:PS	Animal	PSSP1		Pompeii	Porta Stabia	Northermost property of Insula VIII.7, Room 78	PARP:PS 2006 SU8008 #13	mid I CE	Vertebra	20-30		Sparidae		Breams and porgies	0.076	40.7	15.2	3.1	-12.6		0.1	9.5	0.2
This study	PARP:PS	Animal	PSSP2		Pompeii	Porta Stabia	Property VIII.7.7–8, room 32, votives 21, 22, phase 5	PARP:PS SU12009	Early First Century	Madible			Sparidae		Breams and porgies	0.028	40.3	14	3.4	-13.9		0.1	9.2	0.2
This study	PARP:PS	Animal	PSSP3		Pompeii	Porta Stabia	Property VIII.7.9–11, room 56, phase 5	PARP:PS 2009 SU13034	Early First Century				Sparidae		Breams and porgies	0.108	36.3	13.8	3.1	-12.9		0.1	5.7	0.3
Soncin et al. 2021	PARP:PS	Animal	PSSC2		Pompeii	Porta Stabia	Northermost property of Insula VIII.7, room 78, phase 6	PARP:PS 2006 SU8008 #13	Mid-First Century CE	Vertebra	>50		Sarda sarda or Auxis thazard		Atlantic bonito or Frigate tuna	0.135	42.4	15.6	3.2	-12.8		0.1	7.2	0.2
This study	PARP:PS	Animal	PSSC3		Pompeii	Porta Stabia	Front room of property VIII.7.5, phase 6	PARP:PS US11044	Mid-First Century CE	Hyomandibular bone	40		Scombridae		Scombrids	0.102	39.2	14.3	3.2	-13.1		0.2	8.1	0.2
This study	PARP:PS	Animal	PSSC5		Pompeii	Porta Stabia	Property VIII.7.9–11, room 56, phase 5	PARP:PS SU13035	Early First Century	Dentary bone	40-50		Scomber colias		Atlantic chub mackerel	0.09	41.8	15.7	3.1	-13.2		0.1	8.8	0.2
This study	PARP:PS	Animal	PSSC6		Pompeii	Porta Stabia	Property VIII.7.9–11, room 56, phase 5	PARP:PS SU13035	Early First Century	Quadratum	45		Scombridae		Scombrids	0.112	42.1	15.4	3.2	-13.6		0.2	9.1	0.2
This study	PARP:PS	Animal	PSSC1		Pompeii	Porta Stabia	Northermost property of Insula VIII.7, room 78, phase 6	PARP:PS 2006 SU8008 #13	Mid-First Century CE	Vertebra	50		Sarda sarda or Auxis thazard		Atlantic bonito or Frigate tuna	0.133	39.2	13.3	3.4	-14.3		0.1	7.7	0.2
This study	PARP:PS	Animal	PSSC7		Pompeii	Porta Stabia	Property VIII.7.9–11, room 56, phase 5	PARP SU13035	Early First Century	Vertebra	<50		Sarda sarda or Auxis thazard		Atlantic bonito or Frigate tuna	0.105	42.9	15.7	3.2	-13.9		0.1	6.5	0.3
Pate et al. 2016		Animal	GarumP		Pompeii	No context									Garum					-12.2			4.9
This study	Pompeii Research Laboratory	Animal	PASp1		Pompeii	V, I, 6, amb. 25. Fronte via di Vesuvio (2019)	House storage			Scales and spines			Pagellus erythrinus		Pandora	0.117	43.4	15.9	3.2	-9.4			7.4
This study	Pompeii Research Laboratory	Animal	PASp2		Pompeii	V, I, 6, amb. 25. Fronte via di Vesuvio (2019)	House storage			Scales and spines			Pagellus erythrinus		Pandora	0.112	23.6	8.6	3.2	-9.9			6.8
This study	PARP:PS	Animal	PSFE1		Pompeii	Porta Stabia	Property VIII.7.9–11, room 56, phase 5	PARP:PS US13034	Early First Century	Rib			Felis catus	Capra	Goat	0.122	43.6	15.8	3.2	-21.3		0.1	3.9	0.2
Soncin et al. 2021	PARP:PS	Animal	PSG1		Pompeii	Porta Stabia	Property VIII.7.9–11, room 56, phase 5	PARP:PS 2007 SU13034	Early First Century	Right femur fragment			Capra hircus	Sus	Pig	0.169	29.3	10.6	3.2	-20.6		0.1	4.6	0.3
Soncin et al. 2021	PARP:PS	Animal	PSG2		Pompeii	Porta Stabia	Property VIII.7.9–11, room 56, phase 5	PARP:PS 2007 SU13034	Early First Century	Right metacarpal fragments			Capra hircus	Ovis aries	Sheep	0.046	41	14.9	3.2	-21.3		0.1	6.6	0.2
Soncin et al. 2021	PARP:PS	Animal	PSSG3		Pompeii	Porta Stabia	Property VIII.7.9–11, room 56, phase 5	PARP:PS 2007 SU13032	Early First Century	Phalanges			Ovis vel Capra	Capreolus	Roe deer	0.192	42.5	15	3.3	-20.6		0.1	3.7	0.3
This study	Pompeii Research Laboratory	Animal	PAB1		Pompeii	Vicolo di Cecilio Giocondo	Garbage dump		62-79 CE	Scapula			Bos taurus		Cattle	0.05	34.6	12.8	3.1	-20.2			4.3
This study	Pompeii Research Laboratory	Animal	PAB3		Pompeii	Vicolo di Cecilio Giocondo	Garbage dump		62-79 CE	Tibia			Bos taurus		Cattle	0.015	30.3	11.4	3.1	-20.5			6.8
This study	Pompeii Research Laboratory	Animal	PAO1		Pompeii	Vicolo di Cecilio Giocondo	Garbage dump		62-79 CE	Mandible			Ovis aries		Sheep	0.059	32.9	12.1	3.2	-20.8			6.4
This study	Pompeii Research Laboratory	Animal	PACap1		Pompeii	Vicolo di Cecilio Giocondo	Garbage dump		62-79 CE	Skull			Capra hircus		Goat	0.031	23.6	8.9	3.1	-19.6			2.9
This study	Pompeii Research Laboratory	Animal	PACap2		Pompeii	Vicolo di Cecilio Giocondo	Garbage dump		62-79 CE	Skull			Capra hircus		Goat	0.038	16.5	5.8	3.3	-20.3			2.7
This study	Pompeii Research Laboratory	Animal	PAE1		Pompeii	Casa di Amarantus	Room 4, stable			Rib			Equus caballus		Horse	0.014	13.3	4.9	3.2	-20.7			3.7
This study	Pompeii Research Laboratory	Animal	PAE2		Pompeii	Casa con giardino	Room 15			Rib			Equus caballus		Horse	0.05	28.3	10.6	3.1	-18.8			2
This study	Pompeii Research Laboratory	Animal	PAE3		Pompeii	Villa di Civita Giuliana	Room 4, stable			Rib			Equus sp.		Equid	0.022	25.8	9.3	3.23656	-20.9			2.6
This study	Pompeii Research Laboratory	Animal	PAEq1		Pompeii	Casa di Castricio	Room 9			Rib			Equus sp.		Equid	0.011	7.3	2.8	3.1	-21			3.5
This study	PARP:PS	Animal	PSSQ1		Pompeii	Porta Stabia	Property VIII.7.9–11, room 56, phase 5	PARP:PS US13032	Early First Century	Vertebra			Sciurus sp.		Squirrel	0.162	42.3	15.5	3.2	-17		0.1	9.3	0.2
Soncin et al. 2021	Parco Archeologico di Ercolano	Plant	1703b		Herculaneum	Herculaneum	79 AD eruption area			Grain		Charred	Hordeum vulgare		Barley		73.7	20.8	4.1	-22.4	16.4	0.1	7.1	0.2
Soncin et al. 2021	Parco Archeologico di Ercolano	Plant	1895e		Herculaneum	Herculaneum	79 AD eruption area			Grain		Charred	Triticum dicoccum		Emmer		79.6	22.1	4.2	-25	19.1	0.2	0.8	0.3
Soncin et al. 2021	Parco Archeologico di Ercolano	Plant	723w		Herculaneum	Herculaneum	79 AD eruption area			Grain		Charred	Triticum sp.		Wheat		65.2	18.6	4.1	-23.2	17.2	0.1	4.3	0.2
Soncin et al. 2021	Parco Archeologico di Ercolano	Plant	1703w		Herculaneum	Herculaneum	79 AD eruption area			Grain		Charred	Triticum sp.		Wheat		73.8	18.5	4.7	-22.7	16.7	0.1	4.1	0.2
This study	PARP:PS	Animal	PSB1		Pompeii	Porta Stabia	Property VIII.7.9-11, room 44, phase 7	PARP:PS SU7037	Early 60s–79 CE	Scapula, ulna, humerus			Columbidae		Pigeons and doves	0.072	42.4	15	3.3	-13.4		0.1	5.4	0.2
This study	PARP:PS	Animal	PSG3		Pompeii	Porta Stabia	Property VIII.7.9–11, room 56, phase 5	PARP:PS 2007 SU13034	Early First Century	Left tibia fragment			Capra hircus	Sus	Pig	0.119	43.9	16.1	3.2	-18.5		0.1	4.2	0.2
This study	PARP:PS	Animal	PSS1		Pompeii	Porta Stabia	Property VIII.7.9–11, room 56, phase 5	PARP:PS 2007 SU13032	Early First Century	Humerus			Ovis aries		Sheep	0.051	30.1	10.7	3.3	-21.1		0.1	3.2	0.3
This study	PARP:PS	Animal	PSSG1		Pompeii	Porta Stabia	Property VIII.7.9–11, room 56, phase 5	PARP:PS 2007 SU13032	Early First Century	Left pelvis			Ovis vel Capra	Sus	Pig	0.03	35.4	12.9	3.2	-20.8		0.1	3.6	0.3
This study	PARP:PS	Animal	PSSG2		Pompeii	Porta Stabia	Property VIII.7.9–11, room 56, phase 5	PARP:PS 2007 SU13032	Early First Century	Phalanges			Ovis vel Capra	Sus	Pig	0.145	41.5	15.4	3.1	-20.9		0.1	3.2	0.3
This study	Pompeii Research Laboratory	Plant	PPCS1	77612	Herculaneum	Storage of an house on Decumanus Massimo				Pod		Charred	Ceratonia siliqua		Carob		68.8	1.3	61.7	-28	22.2		-0.1
Pate et al. 2016		Plant	PeaP		Pompeii	No context	79 AD eruption area								Pea					-26.1	20.2382		2
Pate et al. 2016		Plant	BarleyP		Pompeii	No context	79 AD eruption area								Barley					-23.7	17.7302		0.8
Pate et al. 2016		Plant	LentilP		Pompeii	No context	79 AD eruption area								Lentil					-23	17.001		5
Pate et al. 2016		Plant	BreadP		Pompeii	No context	79 AD eruption area								Bread					-21.7			7.1
Soncin et al. 2021	PARP:PS	Animal	PSCH1		Pompeii	Porta Stabia	Property VIII.7.9–11, room 56, phase 5	PARP:PS 2007 SU13034	Early First Century	Right humerus fragment			Gallus domesticus	possible Gallus	Chicken	0.112	43.9	15.8	3.2	-17.1		0	7	0.2
This study	Parco Archeologico di Ercolano	Plant	2327m		Herculaneum	Herculaneum	79 AD eruption area			Grain		Charred	Panicum miliaceum		Millet		76.9	22.6	4	-11.1	4.8	0.1	1.8	0.2
This study	Parco Archeologico di Ercolano	Plant	200b		Herculaneum	Herculaneum	79 AD eruption area			Grain		Charred	Vicia faba		Broad bean		60.7	9.8	7.3	-26.5	20.7	0.2	0.6	0.2
This study	Parco Archeologico di Ercolano	Plant	692l		Herculaneum	Herculaneum	79 AD eruption area			Grain		Charred	Lens culinaris		Lentil		63.9	11.2	6.7	-22.2	16.1	0.2	-0.5	0.3
This study	Parco Archeologico di Ercolano	Plant	2314c		Herculaneum	Herculaneum	79 AD eruption area			Grain		Charred	Cicer arietinum		Chickpea		69.6	10.6	7.7	-22.2	16.2	0.2	0.9	0.2
This study	Parco Archeologico di Ercolano	Plant	2317p		Herculaneum	Herculaneum	79 AD eruption area			Grain		Charred	Pisum sativum		Pea		61.7	6.6	10.9	-21.2	15.1	0	0.4	0.2
Soncin et al. 2021	PARP:PS	Animal	PSCH2		Pompeii	Porta Stabia	Property VIII.7.9–11, room 56, phase 5	PARP:PS 2007 SU13034	Early First Century	Left tibio tarsus fragment			Gallus domesticus	possible Gallus	Chicken	0.16	39.1	14.2	3.2	-18.2		0	5.6	0.2
Soncin et al. 2021	PARP:PS	Animal	PSCH3		Pompeii	Porta Stabia	Property VIII.7.9–11, room 56, phase 5	PARP:PS 2007 SU13032	Early First Century	Femur			Gallus domesticus	possible Gallus	Chicken	0.075	42.7	15.3	3.2	-15.6		0.1	6.4	0.2
This study	PARP:PS	Animal	PSP1		Pompeii	Porta Stabia	Property VIII.7.9–11, room 56, phase 5	PARP:PS 2007 SU13034	Early First Century	Tibia fragment			Sus	Sus	Pig	0.191	40.9	14.5	3.3	-19		0	7.9	0.2
Soncin et al. 2021	PARP:PS	Animal	PSP3		Pompeii	Porta Stabia	Property VIII.7.9–11, room 56, phase 5	PARP:PS 2007 SU13034	Early First Century	Right tibia fragment unfused			Sus	Sus	Pig	0.135	41.3	15	3.2	-20.8		0	6.3	0.2
Soncin et al. 2021	PARP:PS	Animal	PSP4		Pompeii	Porta Stabia	Property VIII.7.9–11, room 56, phase 5	PARP:PS 2007 SU13032	Early First Century	Left jaw (female)			Sus	Sus	Pig	0.109	43.6	16	3.2	-20		0	3.1	0.2
Soncin et al. 2021	PARP:PS	Animal	PSP5		Pompeii	Porta Stabia	Property VIII.7.9–11, room 56, phase 5	PARP:PS 2007 SU13032	Early First Century	Left jaw			Sus	Sus	Pig	0.135	41.4	14.8	3.3	-21.4		0	7.9	0.2
This study	PARP:PS	Animal	PSP6		Pompeii	Porta Stabia	Property VIII.7.9–11, room 56, phase 5	PARP:PS 2007 SU13032	Early First Century	Left radius (proximal)			Sus	Sus	Pig	0.149	41.9	15.3	3.2	-20.9		0	3.1	0.2
This study	PARP:PS	Animal	PSP7		Pompeii	Porta Stabia	Property VIII.7.9–11, room 56, phase 5	PARP:PS 2007 SU13032	Early First Century	Left radius cap (distal)			Sus	Sus	Pig	0.12	43.3	15.8	3.2	-20.6		0	2.4	0.2
This study	Pompeii Research Laboratory	Animal	PACan1		Pompeii	Thermopolium (V, III)	Room 3			Rib			Canis familiaris		Dog	0.159	37	13.6	3.2	-18.6			8.7
This study	Pompeii Research Laboratory	Animal	PACan3		Pompeii	Casa di Amarantus	Room 4, stable			Rib			Canis familiaris		Dog	0.018	13.7	4.9	3.3	-18.9			8.9
This study	Pompeii Research Laboratory	Animal	PASu1		Pompeii	Vicolo di Cecilio Giocondo	Garbage dump			Femur			Sus domesticus		Pig	0.072	36.9	13.7	3.1	-20.4			5.5
This study	Pompeii Research Laboratory	Animal	PASu2		Pompeii	Vicolo di Cecilio Giocondo	Garbage dump			3rd inferior incisor			Sus domesticus		Pig	0.063	30.7	11.1	3.2	-20.9			3.5
This study	Pompeii Research Laboratory	Animal	PAGal1		Pompeii	Vicolo di Cecilio Giocondo	Garbage dump			Clavicula			Gallus domesticus		Chicken	0.183	39	14.2	3.2	-16.8			4.8
This study	Pompeii Research Laboratory	Animal	PAGal2		Pompeii	Vicolo di Cecilio Giocondo	Garbage dump			Tibiotarsus			Gallus domesticus		Chicken	0.172	38.4	13.4	3.3	-16.2			5.5
This study	Pompeii Research Laboratory	Animal	PACo1		Pompeii	Vicolo di Cecilio Giocondo	Garbage dump			Radius			Columba livia/oenas		Pigeon	0.179	39.3	14.4	3.2	-21.7			5.6
Pate et al. 2016		Animal	HorseP		Pompeii	No context									Horse					-20.4			4.2
Pate et al. 2016		Animal	Sheep/GoatP		Pompeii	No context									Ovicaprine					-21			3.5
Pate et al. 2016		Animal	CattleP		Pompeii	No context									Cattle					-20.3			3.4
Pate et al. 2016		Animal	DogP		Pompeii	No context									Dog					-19.2			8.5
Pate et al. 2016		Animal	PigP		Pompeii	No context									Pig					-20.2			7
This study	Pompeii Research Laboratory	Plant	PPTA1	18064/B LRA P/V/21	Pompeii	Reperto senza contesto di provenienza				Caryopsis		Charred	Triticum aestivum		Wheat		60.7	3.1	23.2	-21.9	15.8		5.9
This study	MANN	Plant	PPNW1	Naked wheat	79 AD eruption area							Charred	Triticum aestivum		Naked wheat		60	3.6	19.4	-27.2	21.4		5.1
This study	MANN	Plant	PPT1	10 Triticum aestivum/durum (grano duro) carb.	79 AD eruption area							Charred	Triticum aestivum/durum		Wheat		9.1	0.4	26.5	-20.6	14.5		6.3
This study	MANN	Plant	PPTD1	TRITICUM DICOCCUM (FARRO MEDIO) (4) carbonizzato	79 AD eruption area							Charred	Triticum dicoccum		Emmer		60.2	1.6	43.9	-22.3	16.3		3.1
This study	MANN	Plant	PPTD2	TRITICUM DICOCCUM (FARRO MEDIO) (4) carbonizzato	79 AD eruption area							Charred	Triticum dicoccum		Emmer		62.5	1.4	52.1	-21.8	15.8		1.4
This study	Pompeii Research Laboratory	Plant	PPB2	18054	Pompeii	Bakery of Lucius Modestus (VII,1,36)				Dough		Charred			Bread		41.3	10	4.8	-21.6	15.6		10.9
This study	MANN	Plant	PPB3-4	Pane	79 AD eruption area					Dough		Charred			Bread		62.5	1.4	52.1	-21.8	15.8		1.4
This study	Pompeii Research Laboratory	Plant	PPHV1	18064/B LRA P/V/21	Pompeii	No context				Caryopsis		Charred	Hordeum vulgaris		Barley		62.3	3.4	21.4	-24.7	18.8		1.7
This study	MANN	Plant	PPHV2	HORDEUM VULGARE (ORZO GRANO) (2) carbonizzato	79 AD eruption area							Charred	Hordeum vulgaris		Barley		64.5	2.1	35.8	-25.3	19.4		7.3
This study	MANN	Plant	PPHV3	H vulgaris	79 AD eruption area							Charred	Hordeum vulgaris		Barley		60.8	3.6	19.7	-31.4	25.8		8.3
This study	MANN	Plant	PPHV4	H volgare 3	79 AD eruption area							Charred	Hordeum vulgaris		Barley		62.4	1.3	56	-24.9	19		11.9
This study	MANN	Plant	PPSI1	SETARIA ITALICA (PANICO) (6) carb	79 AD eruption area							Charred	Setaria italica		Foxtail millet		68.3	1.8	44.3	-10.2	3.8		2.1
This study	Pompeii Research Laboratory	Plant	PPVF1	LRA P/V/12	Pompeii	Fronte del Vicolo di L. Frontone				Seed		Charred	Vicia faba		Broad bean		44.5	3.6	14.4	-27	21.2		0.3
This study	Pompeii Research Laboratory	Plant	PPVF2		Pompeii	House of the Golden Bracelet	Room 9					Charred	Vicia faba		Broad bean		64.6	5.5	13.7	-26.1	20.2		1.9
This study	MANN	Plant	PPVFM2	Vicia faba var. minor (favino) carb.	79 AD eruption area							Charred	Vicia faba		Broad bean		58.8	4.9	14	-26.2	20.3		1.5
This study	Pompeii Research Laboratory	Plant	PPLC1	75686	Herculaneum	House of the Bronze Herm				Seed		Charred	Lens culinaris		Lentil		49.1	5.2	11	-20.7	14.6		0.7
This study	MANN	Plant	PPLC2	8 LENS CULLINARE CARB.*	79 AD eruption area							Charred	Lens culinaris		Lentil		58.7	5.6	12.2	-20.8	14.7		0.1
This study	Pompeii Research Laboratory	Plant	PPVS1	18077B LRA P/V/32/A1	Pompeii	No context				Seed		Charred	Vicia sativa		Vetch		46.5	6	9	-24.7	18.8		0.8
This study	Pompeii Research Laboratory	Plant	PPLS1	18077B LRA P/V/32/A2	Pompeii	No context				Seed		Charred	Lathyrus sativus		Chickling vetch		43.2	5.1	9.9	-25.1	19.2		0.4
This study	MANN	Plant	PPPS1	11 Pisum sativum (Pisello) carb.*	79 AD eruption area							Charred	Pisum sativum		Pea		60.1	4.6	15.2	-24.5	18.6		1.8
Pate et al. 2016		Plant	GrapeP		Pompeii	No context									Grape					-26.4	20.5526		8.1
This study	Pompeii Research Laboratory	Plant	PPVV1		Pompeii	House of Chaste Lovers	Peristyle			Pip		Charred/mineralised	Vitis vinifera		Grape		28	1.5	22.1	-26.1	20.3		0.5
This study	Pompeii Research Laboratory	Plant	PPPD4	Mixed ritual elements Ist century AD	Pompeii	Insula Meridionalis						Charred	Phoenix dactylifera		Date		63.5	0.9	82.3148	-25.9	20.0287		7.7
This study	Pompeii Research Laboratory	Plant	PPFC1	18083B LRAP/V/38B	Pompeii	No context				Syconium		Charred	Ficus carica		Fig		34.6	0.9	44.9	-25.6	19.7		3.9
This study	Pompeii Research Laboratory	Plant	PPJR1	Infra pomegranate - Nuovo Microscavo 2019	Oplontis	Villa Lucius Crassius Tertius	Amb. 42/Storage			Nut kernel		Charred	Juglans regia		Walnut		68.6	1.5	53.4	-25.4	19.5		0.6
This study	Pompeii Research Laboratory	Plant	PPOE2	18066/B (LRA/P/V/23)	Pompeii	No context				Drupe		Charred	Olea europaea		Olive		62.5	0.1	729.2	-25.4	19.5		3.5
This study	Pompeii Research Laboratory	Plant	PPFC2	18083B LRAP/V/38B	Pompeii	No context				Syconium		Charred	Ficus carica		Fig		71.7	1	83.7	-25	19.1		1.4
This study	Pompeii Research Laboratory	Plant	PPPD2	18083B LRAP/V/38A	Pompeii	No context				Bacca		Charred	Phoenix dactylifera		Date		62.3	1.3	55.9	-25	19.1		4.9
This study	MANN	Plant	PPOE3	oliva 1	79 AD eruption area							Charred	Olea europaea		Olive		63.4	0.4	184.9	-25	19.1		2.8
Sacchi et al. 2020	MANN	Plant	PPOE6-7	Mann-S1	79 AD eruption area					Oil			Olea europaea		Olive oil		98.4			-28	22.2325
This study	Pompeii Research Laboratory	Plant	PPPD3	18092B (LRA/P/V46)	Eruption area	No context						Charred	Phoenix dactylifera		Date		59.3	0.9	76.8704	-24.7	18.7737		6.5
This study	Pompeii Research Laboratory	Plant	PPOE1		Pompeii	Vicolo di Cecilio Giocondo	Garbage dump			Drupe		Charred	Olea europaea		Olive		72.6	0.4	196.4	-24.1	18.2		0.7

## Sheet: STable 2
Supplementary Table 2. "Corrected" stable carbon and nitrogen isotope values accounting for food sources isotopic and macronutrient composition as described in text.
ID	Common name	Category	δ13C (‰)	δ15N (‰)
PPCS1	Carob	C3 arboreal crop	-28.11	-0.41
GrapeP	Grape	C3 arboreal crop	-26.51	7.79
PPVV1	Grape	C3 arboreal crop	-26.21	0.19
PPPD4	Date	C3 arboreal crop	-26.01	7.39
PPFC1	Fig	C3 arboreal crop	-25.71	3.59
PPJR1	Walnut	C3 arboreal crop	-25.51	0.29
PPOE2	Olive	C3 arboreal crop	-25.51	3.19
PPFC2	Fig	C3 arboreal crop	-25.11	1.09
PPPD2	Date	C3 arboreal crop	-25.11	4.59
PPOE3	Olive	C3 arboreal crop	-25.11	2.49
PPPD3	Date	C3 arboreal crop	-24.81	6.19
PPOE1	Olive	C3 arboreal crop	-24.21	0.39
1703b	Barley	C3 cereal	-22.51	6.79
1895e	Emmer	C3 cereal	-25.11	0.49
723w	Wheat	C3 cereal	-23.31	3.99
1703w	Wheat	C3 cereal	-22.81	3.79
BarleyP	Barley	C3 cereal	-23.81	0.49
BreadP	Bread	C3 cereal	-21.81	6.79
PPTA1	Wheat	C3 cereal	-22.01	5.59
PPNW1	Naked wheat	C3 cereal	-27.31	4.79
PPT1	Wheat	C3 cereal	-20.71	5.99
PPTD1	Emmer	C3 cereal	-22.41	2.79
PPTD2	Emmer	C3 cereal	-21.91	1.09
PPB2	Bread	C3 cereal	-21.71	10.59
PPB3-4	Bread	C3 cereal	-21.91	1.09
PPHV1	Barley	C3 cereal	-24.81	1.39
PPHV2	Barley	C3 cereal	-25.41	6.99
PPHV3	Barley	C3 cereal	-31.51	7.99
PPHV4	Barley	C3 cereal	-25.01	11.59
PST1	Mediterranean horse mackerel	Fish	-15.536	9.9
PSM1	European hake	Fish	-14.436	13.3
PSMU1	Mediterranean moray	Fish	-13.236	12.1
PSPL1	European plaice	Fish	-16.036	10.2
PSSP1	Breams and porgies	Fish	-14.836	11
PSSP2	Breams and porgies	Fish	-16.136	10.7
PSSP3	Breams and porgies	Fish	-15.136	7.2
PSSC2	Atlantic bonito or Frigate tuna	Fish	-15.036	8.7
PSSC3	Scombrids	Fish	-15.336	9.6
PSSC5	Atlantic chub mackerel	Fish	-15.436	10.3
PSSC6	Scombrids	Fish	-15.836	10.6
PSSC1	Atlantic bonito or Frigate tuna	Fish	-16.536	9.2
PSSC7	Atlantic bonito or Frigate tuna	Fish	-16.136	8
GarumP	Garum	Fish	-14.436	6.4
PASp1	Pandora	Fish	-11.636	8.9
PASp2	Pandora	Fish	-12.136	8.3
2327m	Millet	C4 cereal	-11.21	1.49
PPSI1	Foxtail millet	C4 cereal	-10.31	1.79
PeaP	Pea	Legume	-26.21	1.69
LentilP	Lentil	Legume	-23.11	4.69
200b	Broad bean	Legume	-26.61	0.29
692l	Lentil	Legume	-22.31	-0.81
2314c	Chickpea	Legume	-22.31	0.59
2317p	Pea	Legume	-21.31	0.09
PPVF1	Broad bean	Legume	-27.11	-0.01
PPVF2	Broad bean	Legume	-26.21	1.59
PPVFM2	Broad bean	Legume	-26.31	1.19
PPLC1	Lentil	Legume	-20.81	0.39
PPLC2	Lentil	Legume	-20.91	-0.21
PPVS1	Vetch	Legume	-24.81	0.49
PPLS1	Chickling vetch	Legume	-25.21	0.09
PPPS1	Pea	Legume	-24.61	1.49
PSFE1	Goat	Terrestrial animal	-26.624	3.9
PSG1	Pig	Terrestrial animal	-25.924	4.6
PSG2	Sheep	Terrestrial animal	-26.624	6.6
PSSG3	Roe deer	Terrestrial animal	-25.924	3.7
PAB1	Cattle	Terrestrial animal	-25.524	4.3
PAB3	Cattle	Terrestrial animal	-25.824	6.8
PAO1	Sheep	Terrestrial animal	-26.124	6.4
PACap1	Goat	Terrestrial animal	-24.924	2.9
PACap2	Goat	Terrestrial animal	-25.624	2.7
PSG3	Pig	Terrestrial animal	-23.824	4.2
PSS1	Pig	Terrestrial animal	-26.424	3.2
PSSG1	Pig	Terrestrial animal	-26.124	3.6
PSSG2	Pig	Terrestrial animal	-26.224	3.2
PSCH1	Chicken	Terrestrial animal	-22.424	7
PSCH2	Chicken	Terrestrial animal	-23.524	5.6
PSCH3	Chicken	Terrestrial animal	-20.924	6.4
PSP1	Pig	Terrestrial animal	-24.324	7.9
PSP3	Pig	Terrestrial animal	-26.124	6.3
PSP4	Pig	Terrestrial animal	-25.324	3.1
PSP5	Pig	Terrestrial animal	-26.724	7.9
PSP6	Pig	Terrestrial animal	-26.224	3.1
PSP7	Pig	Terrestrial animal	-25.924	2.4
PASu1	Pig	Terrestrial animal	-25.724	5.5
PASu2	Pig	Terrestrial animal	-26.224	3.5
PAGal1	Chicken	Terrestrial animal	-22.124	4.8
PAGal2	Chicken	Terrestrial animal	-21.524	5.5
Sheep/GoatP	Ovicaprine	Terrestrial animal	-26.324	3.5
CattleP	Cattle	Terrestrial animal	-25.624	3.4
PigP	Pig	Terrestrial animal	-25.524	7

## Sheet: STable3
STable 3a. p-values of the Wilcoxon signed-rank test for "corrected" δ13C values according to food category
	C3 arboreal crop	C3 cereal	C4 cereal	Fish	Legume
C3 cereal	0.0477595
C4 cereal	0.521281	0.424763
Fish	0.00013637	1.57369e-05	0.43907
Legume	1	1	0.477322	5.29792e-05
Terrestrial animals	1	0.0618011	0.325899	5.95407e-07	1
STable 3b. p-values of the Wilcoxon signed-rank test for "corrected" δ15N values according to food category
	C3 arboreal crop	C3 cereal	C4 cereal	Fish	Legume
C3 cereal	1
C4 cereal	1	1
Fish	1.18336e-05	0.00215939	0.196078
Legume	0.905059	0.00658591	1	5.33773e-05
Terrestrial animal	0.74407	1	0.327496	1.96469e-06	1.99553e-05

## Sheet: STable4
STable 4. Report of the Bayesian Mixing Model run through ReSources without priors and user estimates
Group	Estimate	Target	Type	mean	sd	lower.95.	upper.95.	Minimum	Maximum	Median	Quantile_0.95	Quantile_0.99
Source contributions	C3_arboreal_crops	PP_AVG	targets	0.222	0.167	0.009	0.599	0.001	0.787	0.186	0.545	0.657
Source contributions	C3_cereals	PP_AVG	targets	0.198	0.155	0.005	0.57	0	0.757	0.163	0.503	0.638
Source contributions	legumes	PP_AVG	targets	0.223	0.154	0.01	0.555	0	0.741	0.199	0.508	0.633
Source contributions	C4_cereals	PP_AVG	targets	0.085	0.07	0.003	0.266	0	0.321	0.068	0.229	0.289
Source contributions	animals	PP_AVG	targets	0.215	0.167	0.007	0.632	0	0.903	0.188	0.531	0.712
Source contributions	fish	PP_AVG	targets	0.057	0.043	0.002	0.156	0	0.307	0.05	0.136	0.188
Component contributions	protein	PP_AVG	targets	0.289	0.055	0.186	0.397	0.165	0.466	0.287	0.384	0.423
Component contributions	carbslipids	PP_AVG	targets	0.711	0.055	0.603	0.814	0.534	0.835	0.713	0.799	0.823
Source contributions d15N	d15N.C3_arboreal_crops	PP_AVG	targets	0.133	0.118	0.004	0.429	0.001	0.717	0.101	0.378	0.494
Source contributions d15N	d15N.C3_cereals	PP_AVG	targets	0.117	0.109	0.002	0.396	0	0.72	0.087	0.329	0.498
Source contributions d15N	d15N.legumes	PP_AVG	targets	0.239	0.155	0.013	0.552	0	0.753	0.217	0.516	0.598
Source contributions d15N	d15N.C4_cereals	PP_AVG	targets	0.049	0.046	0.002	0.168	0	0.253	0.036	0.149	0.192
Source contributions d15N	d15N.animals	PP_AVG	targets	0.311	0.206	0.013	0.74	0	0.94	0.292	0.676	0.807
Source contributions d15N	d15N.fish	PP_AVG	targets	0.151	0.101	0.006	0.36	0.001	0.582	0.14	0.33	0.412
Source contributions d13C	d13C.C3_arboreal_crops	PP_AVG	targets	0.165	0.133	0.006	0.482	0.001	0.742	0.131	0.441	0.537
Source contributions d13C	d13C.C3_cereals	PP_AVG	targets	0.147	0.124	0.004	0.447	0	0.733	0.116	0.387	0.538
Source contributions d13C	d13C.legumes	PP_AVG	targets	0.234	0.154	0.012	0.555	0	0.745	0.214	0.505	0.595
Source contributions d13C	d13C.C4_cereals	PP_AVG	targets	0.063	0.054	0.002	0.202	0	0.263	0.049	0.18	0.217
Source contributions d13C	d13C.animals	PP_AVG	targets	0.275	0.189	0.011	0.691	0	0.921	0.254	0.614	0.778
Source contributions d13C	d13C.fish	PP_AVG	targets	0.116	0.078	0.005	0.28	0.001	0.421	0.108	0.253	0.319
Target proxies	d15N	PP_AVG	targets	9.759	0.634	8.508	11.009	7.7	11.588	9.765	10.829	11.205
Target proxies	d13C	PP_AVG	targets	-18.37	0.856	-19.963	-16.729	-20.92	-15.553	-18.385	-17.013	-16.234
Target-to-source offsets	d15N	PP_AVG	targets	5.521	0.465	4.603	6.466	4.123	7.064	5.522	6.313	6.675
Target-to-source offsets	d13C	PP_AVG	targets	4.647	0.485	3.666	5.569	2.497	6.098	4.649	5.444	5.704
Weights	d15N.protein	PP_AVG	targets	99.996	0.003	99.988	100	99.982	100	99.997	100	100
Weights	d13C.protein	PP_AVG	targets	73.861	3.89	66.245	81.678	62.783	87.335	73.796	80.271	83.543
Weights	d15N.carbslipids	PP_AVG	targets	0.004	0.003	0	0.01	0	0.014	0.003	0.01	0.012
Weights	d13C.carbslipids	PP_AVG	targets	26.099	4.118	17.942	33.666	9.925	37.034	26.135	32.638	34.895
Component proxies	C3_arboreal_crops.protein.d15N	all	all	3.164	2.726	-2.142	8.325	-5.808	13.264	3.157	7.762	9.52
Component proxies	C3_cereals.protein.d15N	all	all	4.75	3.328	-1.993	11.131	-6.222	15.434	4.813	10.262	12.665
Component proxies	legumes.protein.d15N	all	all	0.916	1.25	-1.501	3.28	-2.921	4.654	0.957	2.921	3.715
Component proxies	C4_cereals.protein.d15N	all	all	1.605	0.194	1.241	2.001	1.006	2.242	1.597	1.925	2.097
Component proxies	animals.protein.d15N	all	all	4.775	1.594	1.506	8.032	-0.366	9.679	4.822	7.453	8.732
Component proxies	fish.protein.d15N	all	all	9.64	1.741	6.328	13.105	4.551	15.36	9.624	12.673	13.413
Component proxies	C3_arboreal_crops.protein.d13C	all	all	-27.688	0.998	-29.597	-25.607	-30.773	-24.187	-27.719	-26.05	-25.239
Component proxies	C3_cereals.protein.d13C	all	all	-26.118	2.584	-31.142	-20.962	-34.159	-17.524	-26.125	-21.773	-19.712
Component proxies	legumes.protein.d13C	all	all	-26.586	2.173	-30.92	-22.296	-34.786	-20.72	-26.567	-22.981	-21.829
Component proxies	C4_cereals.protein.d13C	all	all	-12.844	0.57	-13.962	-11.694	-14.646	-10.998	-12.839	-11.912	-11.469
Component proxies	animals.protein.d13C	all	all	-22.255	1.708	-25.492	-19.008	-28.692	-15.697	-22.318	-19.414	-18.367
Component proxies	fish.protein.d13C	all	all	-13.787	1.434	-16.432	-10.806	-18.237	-9.798	-13.814	-11.3	-10.568
Component proxies	C3_arboreal_crops.carbslipids.d13C	all	all	-25.233	0.976	-27.17	-23.351	-28.244	-22.03	-25.232	-23.592	-23.068
Component proxies	C3_cereals.carbslipids.d13C	all	all	-23.573	2.572	-28.701	-18.324	-31.406	-15.902	-23.559	-19.259	-17.718
Component proxies	legumes.carbslipids.d13C	all	all	-23.813	2.344	-28.18	-19.433	-31.912	-16.656	-23.778	-19.95	-18.324
Component proxies	C4_cereals.carbslipids.d13C	all	all	-10.334	0.605	-11.477	-9.207	-12.194	-8.626	-10.302	-9.368	-9.038
Component proxies	animals.carbslipids.d13C	all	all	-27.9	1.668	-31.169	-24.6	-32.949	-22.714	-27.849	-25.119	-24.215
Component proxies	fish.carbslipids.d13C	all	all	-19.686	1.436	-22.491	-16.853	-24.337	-15.114	-19.684	-17.338	-16.355
Concentrations	C3_arboreal_crops.protein	PP_AVG	targets	15.413	0.401	14.635	16.205	13.963	16.751	15.416	16.055	16.38
Concentrations	C3_cereals.protein	PP_AVG	targets	15.42	0.402	14.653	16.215	14.118	16.588	15.403	16.093	16.29
Concentrations	legumes.protein	PP_AVG	targets	31.341	1.404	28.396	33.976	26.928	38.262	31.382	33.561	34.403
Concentrations	C4_cereals.protein	PP_AVG	targets	15.398	0.409	14.616	16.188	14.126	16.928	15.392	16.067	16.331
Concentrations	animals.protein	PP_AVG	targets	44.616	0.901	42.992	46.342	41.428	47.747	44.574	46.073	46.775
Concentrations	fish.protein	PP_AVG	targets	79.37	1.004	77.469	81.378	76.064	82.703	79.355	80.992	81.706
Concentrations	C3_arboreal_crops.carbslipids	PP_AVG	targets	84.64	1.235	82.133	87.006	79.899	88.707	84.662	86.629	87.69
Concentrations	C3_cereals.carbslipids	PP_AVG	targets	84.629	1.158	82.33	87.051	80.875	88.569	84.609	86.531	87.506
Concentrations	legumes.carbslipids	PP_AVG	targets	68.696	0.929	66.959	70.565	66.011	71.8	68.694	70.256	70.97
Concentrations	C4_cereals.carbslipids	PP_AVG	targets	84.612	1.229	82.189	87.054	80.663	88.898	84.599	86.667	87.382
Concentrations	animals.carbslipids	PP_AVG	targets	55.462	2.301	51.012	59.858	48.415	62.941	55.442	59.189	60.672
Concentrations	fish.carbslipids	PP_AVG	targets	20.672	1.462	17.626	23.367	16.057	25.469	20.713	22.983	23.781

## Sheet: STable5
STable 5. Report of the Bayesian Mixing Model run through ReSources with priors and user estimates
Group	Estimate	Target	Type	mean	sd	lower.95.	upper.95.	Minimum	Maximum	Median	Quantile_0.95	Quantile_0.99
Source contributions	C3_arboreal_crops	PP_AVG	targets	0.231	0.171	0.009	0.612	0	0.878	0.196	0.556	0.675
Source contributions	C3_cereals	PP_AVG	targets	0.201	0.16	0.007	0.589	0	0.839	0.161	0.516	0.671
Source contributions	legumes	PP_AVG	targets	0.223	0.158	0.009	0.585	0	0.855	0.197	0.525	0.659
Source contributions	C4_cereals	PP_AVG	targets	0.085	0.07	0.003	0.262	0	0.443	0.068	0.224	0.299
Source contributions	animals	PP_AVG	targets	0.205	0.162	0.007	0.599	0	0.856	0.167	0.529	0.684
Source contributions	fish	PP_AVG	targets	0.054	0.042	0.002	0.159	0	0.333	0.046	0.136	0.186
Component contributions	protein	PP_AVG	targets	0.284	0.055	0.192	0.399	0.157	0.481	0.281	0.378	0.421
Component contributions	carbslipids	PP_AVG	targets	0.716	0.055	0.601	0.808	0.519	0.843	0.719	0.798	0.82
Source contributions d15N	d15N.C3_arboreal_crops	PP_AVG	targets	0.139	0.12	0.004	0.44	0	0.83	0.106	0.38	0.517
Source contributions d15N	d15N.C3_cereals	PP_AVG	targets	0.121	0.113	0.003	0.415	0	0.737	0.087	0.354	0.512
Source contributions d15N	d15N.legumes	PP_AVG	targets	0.242	0.159	0.01	0.583	0	0.839	0.223	0.537	0.644
Source contributions d15N	d15N.C4_cereals	PP_AVG	targets	0.05	0.046	0.001	0.172	0	0.33	0.037	0.145	0.204
Source contributions d15N	d15N.animals	PP_AVG	targets	0.301	0.201	0.013	0.733	0	0.897	0.278	0.671	0.786
Source contributions d15N	d15N.fish	PP_AVG	targets	0.146	0.1	0.007	0.367	0	0.619	0.132	0.331	0.419
Source contributions d13C	d13C.C3_arboreal_crops	PP_AVG	targets	0.173	0.136	0.006	0.498	0	0.842	0.139	0.438	0.566
Source contributions d13C	d13C.C3_cereals	PP_AVG	targets	0.15	0.128	0.005	0.476	0	0.75	0.114	0.406	0.559
Source contributions d13C	d13C.legumes	PP_AVG	targets	0.236	0.158	0.01	0.581	0	0.828	0.216	0.531	0.643
Source contributions d13C	d13C.C4_cereals	PP_AVG	targets	0.063	0.054	0.002	0.202	0	0.351	0.048	0.173	0.234
Source contributions d13C	d13C.animals	PP_AVG	targets	0.266	0.184	0.011	0.676	0	0.874	0.24	0.611	0.74
Source contributions d13C	d13C.fish	PP_AVG	targets	0.112	0.077	0.005	0.286	0	0.515	0.1	0.253	0.323
Target proxies	d15N	PP_AVG	targets	9.757	0.636	8.52	11.025	7.642	12.03	9.771	10.808	11.28
Target proxies	d13C	PP_AVG	targets	-18.414	0.856	-20.108	-16.697	-21.524	-15.297	-18.434	-17	-16.34
Target-to-source offsets	d15N	PP_AVG	targets	5.526	0.483	4.569	6.488	3.576	7.307	5.529	6.325	6.628
Target-to-source offsets	d13C	PP_AVG	targets	4.653	0.483	3.707	5.591	3.003	6.241	4.662	5.441	5.733
Weights	d15N.protein	PP_AVG	targets	99.996	0.003	99.989	100	99.982	100	99.997	100	100
Weights	d13C.protein	PP_AVG	targets	73.898	4.016	66.064	81.846	58.996	88.706	73.807	80.552	83.072
Weights	d15N.carbslipids	PP_AVG	targets	0.004	0.003	0	0.011	0	0.018	0.003	0.01	0.013
Weights	d13C.carbslipids	PP_AVG	targets	26.016	4.011	17.857	33.729	9.433	39.204	26.097	32.522	34.971
Component proxies	C3_arboreal_crops.protein.d15N	all	all	3.237	2.766	-2.176	8.727	-6.421	15.282	3.22	7.83	9.705
Component proxies	C3_cereals.protein.d15N	all	all	4.908	3.208	-1.46	11.13	-7.609	16.7	4.857	10.142	12.342
Component proxies	legumes.protein.d15N	all	all	0.929	1.26	-1.505	3.333	-3.762	5.776	0.945	2.967	3.773
Component proxies	C4_cereals.protein.d15N	all	all	1.604	0.199	1.218	1.985	0.852	2.383	1.607	1.927	2.055
Component proxies	animals.protein.d15N	all	all	4.81	1.586	1.856	7.969	-0.72	11.704	4.767	7.46	8.524
Component proxies	fish.protein.d15N	all	all	9.652	1.772	6.27	13.201	3.598	15.417	9.626	12.622	13.787
Component proxies	C3_arboreal_crops.protein.d13C	all	all	-27.737	1.007	-29.718	-25.739	-31.356	-24.373	-27.729	-26.082	-25.429
Component proxies	C3_cereals.protein.d13C	all	all	-26.129	2.555	-31.063	-21.003	-35.048	-17.91	-26.132	-21.871	-20.051
Component proxies	legumes.protein.d13C	all	all	-26.596	2.259	-31.023	-22.136	-35.073	-18.431	-26.597	-22.892	-21.162
Component proxies	C4_cereals.protein.d13C	all	all	-12.81	0.6	-13.966	-11.602	-14.887	-10.295	-12.807	-11.822	-11.437
Component proxies	animals.protein.d13C	all	all	-22.185	1.698	-25.515	-18.844	-28.929	-16.344	-22.137	-19.423	-18.282
Component proxies	fish.protein.d13C	all	all	-13.796	1.386	-16.499	-11.092	-19.029	-8.828	-13.795	-11.477	-10.6
Component proxies	C3_arboreal_crops.carbslipids.d13C	all	all	-25.237	0.999	-27.224	-23.274	-28.475	-22.067	-25.242	-23.602	-22.985
Component proxies	C3_cereals.carbslipids.d13C	all	all	-23.515	2.607	-28.475	-18.329	-32.951	-14.106	-23.573	-19.163	-17.254
Component proxies	legumes.carbslipids.d13C	all	all	-23.769	2.318	-28.296	-19.109	-32.12	-15.204	-23.819	-19.932	-18.16
Component proxies	C4_cereals.carbslipids.d13C	all	all	-10.3	0.599	-11.465	-9.11	-12.483	-8.13	-10.3	-9.321	-8.845
Component proxies	animals.carbslipids.d13C	all	all	-27.887	1.7	-31.158	-24.575	-35.03	-21.712	-27.864	-25.079	-24.036
Component proxies	fish.carbslipids.d13C	all	all	-19.619	1.408	-22.401	-16.891	-25.235	-14.225	-19.627	-17.311	-16.352
Concentrations	C3_arboreal_crops.protein	PP_AVG	targets	15.405	0.401	14.615	16.176	13.962	16.862	15.407	16.055	16.315
Concentrations	C3_cereals.protein	PP_AVG	targets	15.403	0.405	14.615	16.199	13.806	16.864	15.399	16.063	16.321
Concentrations	legumes.protein	PP_AVG	targets	31.35	1.384	28.655	34.038	26.122	35.889	31.35	33.626	34.459
Concentrations	C4_cereals.protein	PP_AVG	targets	15.388	0.405	14.599	16.189	14.015	16.922	15.388	16.055	16.307
Concentrations	animals.protein	PP_AVG	targets	44.621	0.894	42.879	46.368	41.48	48.101	44.626	46.061	46.72
Concentrations	fish.protein	PP_AVG	targets	79.36	1.015	77.355	81.34	75.665	83.586	79.363	81.032	81.695
Concentrations	C3_arboreal_crops.carbslipids	PP_AVG	targets	84.589	1.19	82.295	86.941	80.501	89.502	84.582	86.535	87.325
Concentrations	C3_cereals.carbslipids	PP_AVG	targets	84.607	1.218	82.224	87.017	79.908	89.314	84.613	86.606	87.437
Concentrations	legumes.carbslipids	PP_AVG	targets	68.685	0.898	66.912	70.409	65.513	71.766	68.69	70.164	70.712
Concentrations	C4_cereals.carbslipids	PP_AVG	targets	84.569	1.214	82.186	86.941	80.42	88.915	84.569	86.524	87.408
Concentrations	animals.carbslipids	PP_AVG	targets	55.443	2.296	50.952	60.082	46.152	63.713	55.435	59.341	60.897
Concentrations	fish.carbslipids	PP_AVG	targets	20.574	1.496	17.603	23.526	15.56	26.49	20.587	23.05	24.096
userEstimates	MarineFish_PP_AVG	PP_AVG	targets	0.054	0.042	0.002	0.159	0	0.333	0.046	0.136	0.186
userEstimates	C4Cereals_PP_AVG	PP_AVG	targets	0.085	0.07	0.003	0.262	0	0.443	0.068	0.224	0.299
userEstimates	C3Sources_PP_AVG	PP_AVG	targets	0.861	0.072	0.695	0.974	0.555	0.998	0.869	0.962	0.982
